# Supplementary material for: Starch-Derived Superabsorbent Polymer in Remediation of Solid Waste Sludge Based on Water–Polymer Interaction
Source: Polymers (Basel). 2023 Mar 16;15(6):1471. doi: 10.3390/polym15061471 (PMC10051928; doi:10.3390/polym15061471)
Supplement: Supplementary file 1 [file polymers-15-01471-s001.zip]

Archive with 1 entries (1 files):
- polymers-2203470-supplementary.pdf
